# Supplementary material for: Whole Genome Screening Procures a Holistic Hold of the Russian Chicken Gene Pool Heritage and Demographic History
Source: Biology (Basel). 2023 Jul 10;12(7):979. doi: 10.3390/biology12070979 (PMC10376169; doi:10.3390/biology12070979)
Supplement: Supplementary file 1 [file biology-12-00979-s001.zip]

Archive with 15 entries (14 files):
- Suppl Figure S9 edited.pdf
- Suppl Figures S10¿CS15 edited.pdf
- Suppl Figures S1¿CS8 edited.pdf
- Suppl Table S1 edited.xlsx
- Suppl Table S2 edited.xls
- Suppl Table S3 edited.pdf
- Suppl Table S4.xls
- __MACOSX/
- __MACOSX/._Suppl Figure S9 edited.pdf
- __MACOSX/._Suppl Figures S10¿CS15 edited.docx
- __MACOSX/._Suppl Figures S1¿CS8 edited.docx
- __MACOSX/._Suppl Table S1 edited.xlsx
- __MACOSX/._Suppl Table S2 edited.xls
- __MACOSX/._Suppl Table S3 edited.docx
- __MACOSX/._Suppl Table S4.xls
